# Supplementary material for: Pectin as Rheology Modifier of a Gelatin-Based Biomaterial Ink
Source: Materials (Basel). 2021 Jun 5;14(11):3109. doi: 10.3390/ma14113109 (PMC8201283; doi:10.3390/ma14113109)
Supplement: Supplementary file 1 [file materials-14-03109-s001.zip]

Archive with 1 entries (1 files):
- materials-1231219-supplementary.pdf
